# Supplementary material for: Annuloplasty effect of transcatheter edge-to-edge repair with MitraClip system on multiple degenerative mitral regurgitations
Source: Eur Heart J Case Rep. 2023 Jul 24;7(8):ytad328. doi: 10.1093/ehjcr/ytad328 (PMC10405351; doi:10.1093/ehjcr/ytad328)
Supplement: ytad328_Supplementary_Data [file ytad328_supplementary_data.zip]

Archive with 7 entries (7 files):
- Video 1.mp4
- Video 2.mp4
- Video 3.mp4
- Video 4.mp4
- Video 5.mp4
- Video 6.mp4
- Video 7.mp4
